# Supplementary material for: Transcriptional Differences for COVID-19 Disease Map Genes between Males and Females Indicate a Different Basal Immunophenotype Relevant to the Disease
Source: Genes (Basel). 2020 Dec 1;11(12):1447. doi: 10.3390/genes11121447 (PMC7761414; doi:10.3390/genes11121447)
Supplement: Supplementary file 1 [file genes-11-01447-s001.zip]

Archive with 10 entries (7 files):
- supplementary materials/
- supplementary materials/Supplementary_Figures2.pdf
- __MACOSX/
- __MACOSX/supplementary materials/
- __MACOSX/supplementary materials/._Supplementary_Figures2.pdf
- supplementary materials/Supplementar_Table 1.xlsx
- __MACOSX/supplementary materials/._Supplementar_Table 1.xlsx
- supplementary materials/Supplementary_Materials_Installation.pdf
- __MACOSX/supplementary materials/._Supplementary_Materials_Installation.pdf
- __MACOSX/._supplementary materials
